# Supplementary material for: Reliability of Automated Amyloid PET Quantification: Real-World Validation of Commercial Tools Against Centiloid Project Method
Source: Tomography. 2025 Jul 30;11(8):86. doi: 10.3390/tomography11080086 (PMC12389775; doi:10.3390/tomography11080086)
Supplement: Supplementary file 1 [file tomography-11-00086-s001.zip]

Archive with 1 entries (1 files):
- tomography-3732161-supplementary.pdf
